# Supplementary material for: ?Holothuria (Lessonothuria) coronata sp. nov. (Echinodermata, Holothuroidea), a new species of sea cucumber from Socorro Island, México
Source: Zookeys. 2022 Apr 13;1095:1–12. doi: 10.3897/zookeys.1095.79375 (PMC9021151; doi:10.3897/zookeys.1095.79375)
Supplement: XML Treatment for Subgenus Lessonothuria [file zookeys.1095.79375-treatment1.xml]

<!DOCTYPE tp:taxon-treatment
  PUBLIC "-//TaxonX//DTD Taxonomic Treatment Publishing DTD v0 20100105//EN" "tax-treatment-NSO.dtd">
<tp:taxon-treatment xmlns:tp="http://www.plazi.org/taxpub"><tp:treatment-meta><kwd-group><label>Taxon classification</label><kwd>
                  <named-content content-type="kingdom">Animalia</named-content>
                </kwd><kwd>
                  <named-content content-type="order">Holothuriida</named-content>
                </kwd><kwd>
                  <named-content content-type="family">Holothuriidae</named-content>
                </kwd></kwd-group><mixed-citation publication-type="journal"><person-group><name><surname>Villanueva</surname><given-names>Brenda Anaid Yáñez</given-names></name><name><surname>Solís-Marín</surname><given-names>Francisco Alonso</given-names></name><name><surname>Laguarda-Figueras</surname><given-names>Alfredo</given-names></name></person-group><article-title>?<tp:taxon-name><tp:taxon-name-part taxon-name-part-type="genus" reg="Holothuria">Holothuria</tp:taxon-name-part> (<tp:taxon-name-part taxon-name-part-type="subgenus" reg="Lessonothuria">Lessonothuria</tp:taxon-name-part>) <tp:taxon-name-part taxon-name-part-type="species" reg="coronata">coronata</tp:taxon-name-part></tp:taxon-name> sp. nov. (<tp:taxon-name><tp:taxon-name-part taxon-name-part-type="phylum">Echinodermata</tp:taxon-name-part></tp:taxon-name>, <tp:taxon-name><tp:taxon-name-part taxon-name-part-type="class">Holothuroidea</tp:taxon-name-part></tp:taxon-name>), a new species of sea cucumber from Socorro Island, México</article-title><source>Zookeys</source><day>13</day><month>04</month><year>2022</year><volume>1095</volume><fpage>1</fpage><lpage>12</lpage><pub-id pub-id-type="doi">10.3897/zookeys.1095.79375</pub-id></mixed-citation></tp:treatment-meta><tp:nomenclature><tp:taxon-name>
                <object-id xmlns:xlink="http://www.w3.org/1999/xlink" content-type="arpha" xlink:type="simple">EBF967E4-7800-5F61-9237-E1C512DA8205</object-id>
                <tp:taxon-name-part taxon-name-part-type="infraspecific-rank">Subgenus</tp:taxon-name-part>
                <tp:taxon-name-part taxon-name-part-type="subgenus" reg="Lessonothuria">Lessonothuria</tp:taxon-name-part>
              </tp:taxon-name><tp:taxon-authority>Deichmann, 1958</tp:taxon-authority></tp:nomenclature><tp:treatment-sec sec-type="diagnosis" id="SECID0EUPAC"><title>Diagnosis</title><p><bold>(after <xref ref-type="bibr" rid="B14">Rowe 1969</xref>).</bold> Tentacles 17–30. Pedicels and papillae irregularly arranged ventrally and dorsally respectively, a ‘collar’ of papillae evident around the base of the tentacles, anal papillae usually apparent. Body wall soft, not very thick, usually 1 (1–3) mm, body almost cylindrical but with a more or less distinct, flattened sole. Size small to moderate, up to 150 mm long. Calcareous ring fairly stout, radial plates about twice as long as the interradial plates. Ossicles consisting of clumsy tables, the spire low to moderate and usually terminating in a ring or cluster of spines, disc well developed and spinose, rarely some tables with smooth-rimmed disc also present; rim often turned up to give a ‘cup and saucer’ appearance to the table in lateral view. Pseudo-buttons abundant, usually smooth, sometimes spinose, usually irregular in outline and often reduced to a single row of three or four holes. Occasionally, quite regular buttons are present, with three pairs of holes.</p></tp:treatment-sec><tp:treatment-sec sec-type="type species" id="SECID0EIAAE"><title>Type species.</title><p><italic><tp:taxon-name><tp:taxon-name-part taxon-name-part-type="genus" reg="Holothuria">Holothuria</tp:taxon-name-part><tp:taxon-name-part taxon-name-part-type="species" reg="pardalis">pardalis</tp:taxon-name-part></tp:taxon-name></italic> Selenka, 1867 (original designation).</p></tp:treatment-sec><ref-list><ref id="B14"><mixed-citation xmlns:xlink="http://www.w3.org/1999/xlink" xlink:type="simple"><person-group><name name-style="western"><surname>Rowe</surname><given-names>FWE</given-names></name></person-group> (<year>1969</year>) <article-title>A review of the family <tp:taxon-name><tp:taxon-name-part taxon-name-part-type="family">Holothuriidae</tp:taxon-name-part></tp:taxon-name> (<tp:taxon-name><tp:taxon-name-part taxon-name-part-type="class">Holothuroidea</tp:taxon-name-part></tp:taxon-name>: <tp:taxon-name><tp:taxon-name-part taxon-name-part-type="order">Aspidochirotida</tp:taxon-name-part></tp:taxon-name>). Bulletin of The British Museum (Natural History).</article-title><source>Zoology (Jena, Germany)</source><volume>18</volume>(<issue>4</issue>): <fpage>119</fpage>–<lpage>170</lpage>. <ext-link xlink:href="10.5962/bhl.part.18419" ext-link-type="doi" xlink:type="simple">https://doi.org/10.5962/bhl.part.18419</ext-link></mixed-citation></ref></ref-list></tp:taxon-treatment>
