# Supplementary material for: ?Holothuria (Lessonothuria) coronata sp. nov. (Echinodermata, Holothuroidea), a new species of sea cucumber from Socorro Island, México
Source: Zookeys. 2022 Apr 13;1095:1–12. doi: 10.3897/zookeys.1095.79375 (PMC9021151; doi:10.3897/zookeys.1095.79375)
Supplement: XML Treatment for Holothuria (Lessonothuria) coronata [file zookeys.1095.79375-treatment2.xml]

<!DOCTYPE tp:taxon-treatment
  PUBLIC "-//TaxonX//DTD Taxonomic Treatment Publishing DTD v0 20100105//EN" "tax-treatment-NSO.dtd">
<tp:taxon-treatment xmlns:tp="http://www.plazi.org/taxpub"><tp:treatment-meta><kwd-group><label>Taxon classification</label><kwd>
                  <named-content content-type="kingdom">Animalia</named-content>
                </kwd><kwd>
                  <named-content content-type="order">Holothuriida</named-content>
                </kwd><kwd>
                  <named-content content-type="family">Holothuriidae</named-content>
                </kwd></kwd-group><mixed-citation publication-type="journal"><person-group><name><surname>Villanueva</surname><given-names>Brenda Anaid Yáñez</given-names></name><name><surname>Solís-Marín</surname><given-names>Francisco Alonso</given-names></name><name><surname>Laguarda-Figueras</surname><given-names>Alfredo</given-names></name></person-group><article-title>?<tp:taxon-name><tp:taxon-name-part taxon-name-part-type="genus" reg="Holothuria">Holothuria</tp:taxon-name-part> (<tp:taxon-name-part taxon-name-part-type="subgenus" reg="Lessonothuria">Lessonothuria</tp:taxon-name-part>) <tp:taxon-name-part taxon-name-part-type="species" reg="coronata">coronata</tp:taxon-name-part></tp:taxon-name> sp. nov. (<tp:taxon-name><tp:taxon-name-part taxon-name-part-type="phylum">Echinodermata</tp:taxon-name-part></tp:taxon-name>, <tp:taxon-name><tp:taxon-name-part taxon-name-part-type="class">Holothuroidea</tp:taxon-name-part></tp:taxon-name>), a new species of sea cucumber from Socorro Island, México</article-title><source>Zookeys</source><day>13</day><month>04</month><year>2022</year><volume>1095</volume><fpage>1</fpage><lpage>12</lpage><pub-id pub-id-type="doi">10.3897/zookeys.1095.79375</pub-id></mixed-citation></tp:treatment-meta><tp:nomenclature><label>?</label><tp:taxon-name><object-id xmlns:xlink="http://www.w3.org/1999/xlink" content-type="arpha" xlink:type="simple">6A75825C-1F4E-543E-AD83-31268388DCF5</object-id><tp:taxon-name-part taxon-name-part-type="genus" reg="Holothuria">Holothuria</tp:taxon-name-part> (<tp:taxon-name-part taxon-name-part-type="subgenus" reg="Lessonothuria">Lessonothuria</tp:taxon-name-part>) <tp:taxon-name-part taxon-name-part-type="species" reg="coronata">coronata</tp:taxon-name-part><object-id xmlns:xlink="http://www.w3.org/1999/xlink" content-type="zoobank" xlink:type="simple">http://zoobank.org/0734862E-3F19-4790-AD3B-04440C36B869</object-id></tp:taxon-name><tp:taxon-status xmlns:xlink="http://www.w3.org/1999/xlink" xlink:type="simple">sp. nov.</tp:taxon-status><xref ref-type="fig" rid="F1">Figs 1</xref><xref ref-type="fig" rid="F2">, 2</xref><xref ref-type="fig" rid="F3">, 3</xref><xref ref-type="fig" rid="F4">, 4</xref></tp:nomenclature><tp:treatment-sec sec-type="type material" id="SECID0EUCAE"><title>Type material.</title><p><bold><italic>Holotype</italic></bold><named-content xmlns:xlink="http://www.w3.org/1999/xlink" content-type="dwc:institutional_code" xlink:title="Instituto de Ciencias del Mar y Limnología, Universidad Nacional Autónoma de México, Mexico City" xlink:href="http://grbio.org/institution/universidad-nacional-autonoma-de-mexico" xlink:type="simple">ICML-UNAM</named-content> 18432, 49 mm total length (TL), 1 specimen, Bahía Vargas Lozano, Isla Socorro, Revillagigedo Archipelago, Pacific Ocean <named-content xmlns:xlink="http://www.w3.org/1999/xlink" content-type="dwc:verbatimCoordinates" xlink:type="simple"><named-content content-type="geo-json" specific-use="{&#34;type&#34;:&#34;Point&#34;,&#34;coordinates&#34;:[-110.958417,18.741472]}" id="NCID0EHDAE" xlink:type="simple">18°43'89.3"N, 110°57'30.3"W</named-content></named-content>, 1 m depth, 4 April 2014, coll. Estrada Galicia, D. &amp; Isaac Novoa, Y. <bold><italic>Paratypes</italic>.</bold><named-content xmlns:xlink="http://www.w3.org/1999/xlink" content-type="dwc:institutional_code" xlink:title="Instituto de Ciencias del Mar y Limnología, Universidad Nacional Autónoma de México, Mexico City" xlink:href="http://grbio.org/institution/universidad-nacional-autonoma-de-mexico" xlink:type="simple">ICML-UNAM</named-content> 18433, 48 mm TL, Bahía Vargas Lozano, Isla Socorro, Revillagigedo Archipelago, Pacific Ocean <named-content xmlns:xlink="http://www.w3.org/1999/xlink" content-type="dwc:verbatimCoordinates" xlink:type="simple"><named-content content-type="geo-json" specific-use="{&#34;type&#34;:&#34;Point&#34;,&#34;coordinates&#34;:[-110.958417,18.741472]}" id="NCID0EYDAE" xlink:type="simple">18°43'89.3"N, 110°57'30.3"W</named-content></named-content>, 0.5–8 m depth, 4 April 2014; coll. Estrada Galicia, D. &amp; Isaac Novoa, Y.; <named-content xmlns:xlink="http://www.w3.org/1999/xlink" content-type="dwc:institutional_code" xlink:title="Instituto de Ciencias del Mar y Limnología, Universidad Nacional Autónoma de México, Mexico City" xlink:href="http://grbio.org/institution/universidad-nacional-autonoma-de-mexico" xlink:type="simple">ICML-UNAM</named-content> 18434, 48 mm TL; 1 specimen, Bahía Vargas Lozano, Isla Socorro, Revillagigedo Archipelago, Pacific Ocean <named-content xmlns:xlink="http://www.w3.org/1999/xlink" content-type="dwc:verbatimCoordinates" xlink:type="simple"><named-content content-type="geo-json" specific-use="{&#34;type&#34;:&#34;Point&#34;,&#34;coordinates&#34;:[-110.949381,18.724761]}" id="NCID0EFEAE" xlink:type="simple">18°43'29.14"N, 110°56'57.77"W</named-content></named-content>, 5–10 m depth, 29 May 2010, coll. Estrada Galicia, D. &amp; Isaac Novoa, Y.</p><fig id="F1" position="float" orientation="portrait"><object-id xmlns:xlink="http://www.w3.org/1999/xlink" content-type="doi" xlink:type="simple">10.3897/zookeys.1095.79375.figure1</object-id><object-id xmlns:xlink="http://www.w3.org/1999/xlink" content-type="arpha" xlink:type="simple">D3E7AB69-0298-5906-BE53-488546A937B8</object-id><label>Figure 1.</label><caption><p><tp:taxon-name><tp:taxon-name-part taxon-name-part-type="genus" reg="Holothuria">Holothuria</tp:taxon-name-part> (<tp:taxon-name-part taxon-name-part-type="subgenus" reg="Lessonothuria">Lessonothuria</tp:taxon-name-part>) <tp:taxon-name-part taxon-name-part-type="species" reg="coronata">coronata</tp:taxon-name-part></tp:taxon-name> sp. nov. Photos of preserved holotype, <named-content xmlns:xlink="http://www.w3.org/1999/xlink" content-type="dwc:institutional_code" xlink:title="Instituto de Ciencias del Mar y Limnología, Universidad Nacional Autónoma de México, Mexico City" xlink:href="http://grbio.org/institution/universidad-nacional-autonoma-de-mexico" xlink:type="simple">ICML-UNAM</named-content> 18432 <bold>A</bold> dorsal view <bold>B</bold> ventral view.</p></caption><graphic xmlns:xlink="http://www.w3.org/1999/xlink" xlink:href="zookeys-1095-001-g001.jpg" position="float" orientation="portrait" xlink:type="simple" id="oo_671975.jpg"><uri content-type="original_file" xlink:type="simple">https://binary.pensoft.net/fig/671975</uri></graphic></fig></tp:treatment-sec><tp:treatment-sec sec-type="type locality" id="SECID0EOFAE"><title>Type locality.</title><p>Bahía Vargas Lozano, Isla Socorro, Revillagigedo Archipelago, Pacific Ocean <named-content xmlns:xlink="http://www.w3.org/1999/xlink" content-type="dwc:verbatimCoordinates" xlink:type="simple"><named-content content-type="geo-json" specific-use="{&#34;type&#34;:&#34;Point&#34;,&#34;coordinates&#34;:[-110.949167,18.724761]}" id="NCID0EXFAE" xlink:type="simple">18°43'29.14"N, 110°56'57"W</named-content></named-content>.</p></tp:treatment-sec><tp:treatment-sec sec-type="diagnosis" id="SECID0E3FAE"><title>Diagnosis.</title><p>Small-sized holothurian (up to 49 mm), 20 peltate tentacles, no distinct collar; anal papillae present. Podia as conical papillae dorsally and tube feet ventrally. Body wall thin, leathery. Single Polian vesicle, free stone canal. Ossicles as tables, buttons, pseudo-buttons and supporting rods, tube feet with perforated plates. Table discs spinose to smooth with 6–13 marginal holes; spire of moderate height, one cross-beam, terminating in a crown with 14–20 teeth, such crown with a high shape diversity. Pseudo-buttons (25–50 µm long) mostly irregular, often twisted and/or knobbed, with two to five holes. Dorsal papillae and tube feet with curved supporting rods (180–240 µm), ends and central part are widened and perforated, the edge of the widened part slightly spinose. Tentacles with slightly curved rods, spiny ends, without perforations (300–600 µm).</p></tp:treatment-sec><tp:treatment-sec sec-type="description" id="SECID0EIGAE"><title>Holotype description.</title><p>Specimen preserved in alcohol with brownish body wall, the papillae, and ventral tube feet are white; 20 short beige tentacles. Ventral and dorsal body wall with minute white dots due to the presence of ossicle clusters. Anus surrounded by anal papillae. Calcareous ring stout (Fig. <xref ref-type="fig" rid="F4">4</xref>), interradial pieces with a median anterior projection; radial pieces with a median anterior notch and much wider than the interradial pieces; dorsal radial pieces are wider and stouter than the ventral ones. Polian vesicle 10 mm long. Free stone canal, 2 mm long. Single madreporite. Longitudinal muscles divided, 8–10 mm wide. Tentacular ampullae 5 mm long. Cuvierian organs present.</p><p><bold><italic>Ossicles</italic>.</bold> Dorsal papillae with three types of tables, supporting rods, and a reduced terminal plate. The first type of table possesses circular disc (Fig. <xref ref-type="fig" rid="F2">2A</xref>), sometimes irregular (Fig. <xref ref-type="fig" rid="F2">2B</xref>), diameter of 50–70 µm, the rim is either smooth or spinous and turned up; four big central holes and 6–13 peripheral holes, sometimes a second series of smaller peripheral holes is present. Spire is low to medium and consists of four pillars, spiny crown with a central hole; single cross-beam. The second type of table (Fig. <xref ref-type="fig" rid="F2">2C</xref>) has a reduced disc with irregular rim, four central holes, and usually lacking peripheral holes, but some tables bear up to three peripheral holes. Spire is medium size (35–45 µm) and consists of four pillars, spiny crown with a central hole; single cross-beam. The third type of table (Fig. <xref ref-type="fig" rid="F2">2D</xref>) has reduced disc and smooth rim, four big central holes. Zero to seven peripheral holes, spire of four pillars; spiny crown. Curved supporting rods (140–240 µm) (Fig. <xref ref-type="fig" rid="F2">2E, F</xref>), the ends and the central part are widened and perforated; spiny edge. Reduced terminal plate, 50–60 µm wide. Anal papillae with three types of tables and supporting rods, these four types of ossicles are identical to those present in the dorsal papillae. Dorsal body wall with tables, buttons, and pseudo-buttons. Tables with circular disc (45–60 µm wide) (Fig. <xref ref-type="fig" rid="F2">2G</xref>), irregular rim, spinous or smooth; four central holes and eight to eleven peripheral holes, some tables present a second series of smaller peripheral holes. Spire low to medium sized consisting of four pillars, spiny crown with one central hole; single cross-beam. Some tables with button-shape and four big holes. Sometimes up to three peripheral holes are present, spire of four pillars, spiny crown. Irregular buttons (35–70 µm long) (Fig. <xref ref-type="fig" rid="F2">2H</xref>) with smooth edge, three to four pairs of holes. Pseudo-buttons (25–40 µm long) (Fig. <xref ref-type="fig" rid="F2">2I</xref>) with smooth and irregular edge, two to five holes. Ventral tube feet with three types of tables, plates, supporting rods, and terminal plate. The first type of table with circular disc (Fig. <xref ref-type="fig" rid="F3">3A</xref>), sometimes irregular (35–55 µm wide), and its rim is also irregular, whether spinose or smooth; four central holes and six to twelve peripheral holes. Spire low to medium with four pillars, spiny crown with central hole; single cross-beam. The second type of table bearing a reduced disc (30–40 µm wide) (Fig. <xref ref-type="fig" rid="F3">3B</xref>), four central holes and usually lacking peripheral holes, but rarely up to three peripheral holes are present. Medium size spire consisting of four pillars, spiny crown with central hole; single cross-beam. Tables rarely with a reduced spire (Fig. <xref ref-type="fig" rid="F3">3C</xref>). The third type are button-shaped tables (Fig. <xref ref-type="fig" rid="F3">3D</xref>) with spire of four pillars, spiny crown, disc with smooth rim and four big central holes. Perforated plates (Fig. <xref ref-type="fig" rid="F3">3E</xref>) with spiny irregular edge, 80–135 µm long. Curved supporting rods (130–230 µm) (Fig. <xref ref-type="fig" rid="F3">3F</xref>), the extremes and the central part are widened and perforated, irregular edge, sometimes with few spines. The terminal plates are bigger than the terminal plates from dorsal papillae. Ventral body wall with tables, buttons, and pseudo-buttons. Tables with circular disc (40–50 µm wide) (Fig. <xref ref-type="fig" rid="F3">3G</xref>) perforated by four central holes and eight to twelve peripheral holes. Spire low to medium with four pillars and spiny crown with central hole; single cross-beam. Button-shaped tables present, but scarcely. Disc with four big central holes and smooth rim, spire of four pillars, spiny crown. Buttons (40–50 µm length) (Fig. <xref ref-type="fig" rid="F3">3H</xref>) are irregular with three pairs of holes and smooth edge. Pseudo-buttons (Fig. <xref ref-type="fig" rid="F3">3I</xref>) with smooth edge and two to five holes (35–50 µm). Tentacles with slightly curved rods (Fig. <xref ref-type="fig" rid="F2">2J</xref>), both ends are spiny, without perforations (300–600 µm); some small rods are triradiated. Ossicles are not present in the longitudinal muscles, respiratory trees nor cloaca.</p><fig id="F2" position="float" orientation="portrait"><object-id xmlns:xlink="http://www.w3.org/1999/xlink" content-type="doi" xlink:type="simple">10.3897/zookeys.1095.79375.figure2</object-id><object-id xmlns:xlink="http://www.w3.org/1999/xlink" content-type="arpha" xlink:type="simple">884C6A1C-ACC1-565B-8B86-76D99D91AEA7</object-id><label>Figure 2.</label><caption><p><tp:taxon-name><tp:taxon-name-part taxon-name-part-type="genus" reg="Holothuria">Holothuria</tp:taxon-name-part> (<tp:taxon-name-part taxon-name-part-type="subgenus" reg="Lessonothuria">Lessonothuria</tp:taxon-name-part>) <tp:taxon-name-part taxon-name-part-type="species" reg="coronata">coronata</tp:taxon-name-part></tp:taxon-name> sp. nov. Holotype, <named-content xmlns:xlink="http://www.w3.org/1999/xlink" content-type="dwc:institutional_code" xlink:title="Instituto de Ciencias del Mar y Limnología, Universidad Nacional Autónoma de México, Mexico City" xlink:href="http://grbio.org/institution/universidad-nacional-autonoma-de-mexico" xlink:type="simple">ICML-UNAM</named-content> 18432. Ossicles of dorsal papillae (<bold>A–F</bold>) <bold>A</bold> tables <bold>B</bold> table with irregular disc <bold>C</bold> table with reduced disc <bold>D</bold> ‘rare table’ of the dorsal <bold>E</bold> supporting rod and table <bold>F</bold> supporting rods. Ossicles of dorsal body wall (<bold>G–I</bold>) <bold>G</bold> tables <bold>H</bold> pseudo-buttons <bold>I</bold> buttons. Ossicles of tentacles <bold>J</bold> rods.</p></caption><graphic xmlns:xlink="http://www.w3.org/1999/xlink" xlink:href="zookeys-1095-001-g002.jpg" position="float" orientation="portrait" xlink:type="simple" id="oo_671976.jpg"><uri content-type="original_file" xlink:type="simple">https://binary.pensoft.net/fig/671976</uri></graphic></fig><fig id="F3" position="float" orientation="portrait"><object-id xmlns:xlink="http://www.w3.org/1999/xlink" content-type="doi" xlink:type="simple">10.3897/zookeys.1095.79375.figure3</object-id><object-id xmlns:xlink="http://www.w3.org/1999/xlink" content-type="arpha" xlink:type="simple">E5024A3E-B39F-5387-8CB3-5BB7CA4EFD1B</object-id><label>Figure 3.</label><caption><p><tp:taxon-name><tp:taxon-name-part taxon-name-part-type="genus" reg="Holothuria">Holothuria</tp:taxon-name-part> (<tp:taxon-name-part taxon-name-part-type="subgenus" reg="Lessonothuria">Lessonothuria</tp:taxon-name-part>) <tp:taxon-name-part taxon-name-part-type="species" reg="coronata">coronata</tp:taxon-name-part></tp:taxon-name> sp. nov. Holotype, <named-content xmlns:xlink="http://www.w3.org/1999/xlink" content-type="dwc:institutional_code" xlink:title="Instituto de Ciencias del Mar y Limnología, Universidad Nacional Autónoma de México, Mexico City" xlink:href="http://grbio.org/institution/universidad-nacional-autonoma-de-mexico" xlink:type="simple">ICML-UNAM</named-content> 18432. Ossicles of ventral tube feet (<bold>A–F</bold>) <bold>A</bold> tables <bold>B</bold> tables with reduced disc <bold>C</bold> table with reduced spire <bold>D</bold> ‘rare table’ <bold>E</bold> supporting rods <bold>F</bold> plates. Ossicles of ventral body wall (<bold>G–I</bold>) <bold>G</bold> tables <bold>H</bold> buttons <bold>I</bold> pseudo-buttons.</p></caption><graphic xmlns:xlink="http://www.w3.org/1999/xlink" xlink:href="zookeys-1095-001-g003.jpg" position="float" orientation="portrait" xlink:type="simple" id="oo_671977.jpg"><uri content-type="original_file" xlink:type="simple">https://binary.pensoft.net/fig/671977</uri></graphic></fig><fig id="F4" position="float" orientation="portrait"><object-id xmlns:xlink="http://www.w3.org/1999/xlink" content-type="doi" xlink:type="simple">10.3897/zookeys.1095.79375.figure4</object-id><object-id xmlns:xlink="http://www.w3.org/1999/xlink" content-type="arpha" xlink:type="simple">47786B6E-F058-5346-8164-BB76334AA007</object-id><label>Figure 4.</label><caption><p><tp:taxon-name><tp:taxon-name-part taxon-name-part-type="genus" reg="Holothuria">Holothuria</tp:taxon-name-part> (<tp:taxon-name-part taxon-name-part-type="subgenus" reg="Lessonothuria">Lessonothuria</tp:taxon-name-part>) <tp:taxon-name-part taxon-name-part-type="species" reg="coronata">coronata</tp:taxon-name-part></tp:taxon-name> sp. nov. Holotype, <named-content xmlns:xlink="http://www.w3.org/1999/xlink" content-type="dwc:institutional_code" xlink:title="Instituto de Ciencias del Mar y Limnología, Universidad Nacional Autónoma de México, Mexico City" xlink:href="http://grbio.org/institution/universidad-nacional-autonoma-de-mexico" xlink:type="simple">ICML-UNAM</named-content> 18432. Calcareous ring. Single ventral and dorsal radials (R) and adjoining interradial plates (Ir).</p></caption><graphic xmlns:xlink="http://www.w3.org/1999/xlink" xlink:href="zookeys-1095-001-g004.jpg" position="float" orientation="portrait" xlink:type="simple" id="oo_671978.jpg"><uri content-type="original_file" xlink:type="simple">https://binary.pensoft.net/fig/671978</uri></graphic></fig></tp:treatment-sec><tp:treatment-sec sec-type="etymology" id="SECID0EYOAE"><title>Etymology.</title><p>The specific name refers to the crown of the table spires at the dorsal papillae, dorsal and ventral body wall, and ventral tube feet; such crowns exhibit a high shape diversity.</p></tp:treatment-sec><tp:treatment-sec sec-type="ecology" id="SECID0E4OAE"><title>Ecology.</title><p><tp:taxon-name><tp:taxon-name-part taxon-name-part-type="genus" reg="Holothuria">Holothuria</tp:taxon-name-part> (<tp:taxon-name-part taxon-name-part-type="subgenus" reg="Lessonothuria">L.</tp:taxon-name-part>) <tp:taxon-name-part taxon-name-part-type="species" reg="coronata">coronata</tp:taxon-name-part></tp:taxon-name> sp. nov. occurs at 0.5–10 m depth, hidden under rocks in a well-aerated environment. It is a burrowing, deposit feeding holothurian.</p></tp:treatment-sec><tp:treatment-sec sec-type="distribution" id="SECID0ERPAE"><title>Geographical distribution.</title><p>Only known from Isla Socorro, Revillagigedo Archipelago, Pacific Ocean.</p></tp:treatment-sec></tp:taxon-treatment>
